# Supplementary material for: Plasma-Activated Polydimethylsiloxane Microstructured Pattern with Collagen for Improved Myoblast Cell Guidance
Source: Int J Mol Sci. 2024 Feb 28;25(5):2779. doi: 10.3390/ijms25052779 (PMC10932060; doi:10.3390/ijms25052779)
Supplement: Supplementary file 1 [file ijms-25-02779-s001.zip]

Archive with 1 entries (1 files):
- ijms-2869607-supplementary.pdf
